# Supplementary material for: Multidimensional Phylogenetic Metrics Identify Class I Aminoacyl-tRNA Synthetase Evolutionary Mosaicity and Inter-Modular Coupling
Source: Int J Mol Sci. 2022 Jan 28;23(3):1520. doi: 10.3390/ijms23031520 (PMC8835825; doi:10.3390/ijms23031520)
Supplement: Supplementary file 1 [file ijms-23-01520-s001.zip]

Archive with 1 entries (1 files):
- ijms-1539462-supplementary.pdf
